# Supplementary material for: Extrapelvic endometriosis in abdominal wall scar and PPAR gamma expression: A case report
Source: Int J Surg Case Rep. 2018 Oct 24;53:66–9. doi: 10.1016/j.ijscr.2018.10.026 (PMC6214888; doi:10.1016/j.ijscr.2018.10.026)
Supplement: Supplementary file 1 [file mmc1.xlsx]

## Sheet: Sheet1
Number	Name	Age	Body Mass Index	Chief Complaint	Infertility	Dismenorrhea	VAS	History of Delivery	History of Using Contraception	History of Using Hormone	Steroid	History of Cyst Operation	Number of Cyst	Largest Diameter of Cyst (mm)	Leucocyte	AMH	Ca-125 Level	ASRM Score	Grade	Eutopic 1	Ectopic 1	Eutopic 2	Ectopic 2	Median of PPAR Gamma Eutopic	Median of PPAR Gamma Ectopic
1	RDS	32	24	want pregnancy	yes	yes	4	P0	no	no	no	not yet	bilateral	43	7050	2,53	23	27	III	26.53	20.78	24.72	18.98	25.625	19.88
2	EA	34	24	abdominal pain during menstruation	no	yes	5	P2	IUD	no	yes = Sjogren' syndrome	ever	unilateral	56	4660	0,8	43	44	IV	23.33	23.61	21.38	21.54	22.355	22.575
3	AR	30	24	abdominal pain during menstruation	yes	yes	5	P0	no	azole, leuprolide, progestine	no	not yet	unilateral dan adenomyosis	65	5330	4,26	41	54	IV	23.93	20.39	20.95	19.33	22.44	19.86
4	FWS	34	24	want pregnancy	yes	yes	6	P0	no	no	no	not yet	unilateral	54	8500	5,3	75	14	II	22.62	22.7	21.32	21.1	21.97	21.9
5	NRA	35	20	lump	no	no	2	P2	sterile	no	no	ever	unilateral dan adenomyosis	120	7410	0,83	24	22	III	21.66	29.3	21.02	27.92	21.34	28.61
6	INS	25	23	want pregnancy	yes	yes	8	P0	no	leuprolide	no	ever	unilateral	12	7490	0,84	130	42	IV	24.72	21.93	21.71	20.64	23.215	21.285
7	AWT	34	27	abdominal pain during menstruation	no	yes	8	P3	IUD	azole, progestin	no	ever	extraperitoneal	30	5730	1,5	23	22	III	22.11	27.62	21.59	26.06	21.85	26.84
8	MYS	33	21	abdominal pain during menstruation	no	yes	6	P2	no	leuprolide	yes = ITP	ever	bilateral	98	9370	0,9	222	8	III	23.56	24.04	22.31	22.95	22.935	23.495
9	WNL	27	23	want pregnancy	yes	no	3	P0	no	no	no	not yet	bilateral	74	8600	2,25	31	42	IV	23.89	19.11	21.87	17.55	22.88	18.33
10	RSK	30	24	want pregnancy	yes	no	3	P0	no	progestine	no	not yet	unilateral	32	6800	4,84	167	9	II	22.3	20.2	20.05	18.07	21.175	19.135
11	SAA	26	24	want pregnancy	yes	yes	4	P0	no	no	no	not yet	unilteral	31	7400	3,59	37	11	II	20.3	22.05	19.26	21.09	19.78	21.57
12	RNG	29	23	want pregnancy	yes	yes	5	P0	no	no	no	not yet	unilateral	60	9620	6,09	28	9	II	24.38	22.22	21.2	20.51	22.79	21.365
13	DDR	33	20	want pregnancy	yes	yes	6	P0	no	leuprolide	no	not yet	bilateral	56	8970	0,8	41	30	III	23.86	21.27	20.49	19.54	22.175	20.405
14	FHM	35	24	want pregnancy	yes	yes	4	P0	no	no	no	not yet	bilateral	42	9330	0,7	36	31	III	22.51	23.2	19.62	20.91	21.065	22.055
15	RFT	32	32	want pregnancy	yes	yes	8	P0	no	no	no	not yet	bilateral	58	8640	3,88	37	36	III	20.42	25.49	19.25	23.61	19.835	24.55
16	1 EU EK	32	24	want pregnancy	yes	yes	7	P0	no	progestine	no	not yet	unilateral	73	7600	4,2	66	46	IV					30.42	22.57
17	2 EU EK	30	23	want pregnancy	yes	yes	6	P0	no	no	no	not yet	unilateral	57	8470	3,1	43	31	III					20.94	22.74
18	3 EU EK	31	23	abdominal pain during menstruation	no	yes	7	P1	no	leuprolide	no	ever	bilateral	66	7660	1,7	38	44	IV					21.38	25.35
19	4 EU EK	34	21	abdominal pain during menstruation	no	yes	5	P1	no	no	no	not yet	bilateral	52	5930	2,8	59	36	III					19.75	25.88
20	5 EU EK	31	22	want pregnancy	yes	yes	7	P0	no	no	no	not yet	unilateral	95	7640	4,6	27	34	III					24.74	21.62
21	6 EU EK	30	20	abdominal pain during menstruation	no	yes	6	P2	IUD	leuprolide	no	ever	bilateral	84	8760	1,1	35	46	IV					20.54	19.2
22	7 EU EK	34	22	abdominal pain during menstruation	no	yes	5	P1	IUD	progestine	no	not yet	bilateral	71	8920	3,5	23	38	III					21.29	22.59
23	8 EU EK	33	23	want pregnancy	yes	yes	7	P0	no	no	no	not yet	unilateral	61	8600	3,8	46	27	III					21.47	20.86
24	9 EU EK	31	21	want pregnancy	yes	yes	6	P0	no	no	no	not yet	bilateral	57	9280	2,5	31	44	IV					19.72	21.4
25	10 EU EK	32	22	want pregnancy	yes	yes	7	P0	no	no	no	not yet	bilateral	64	7470	2,4	74	31	III					21.32	0
Note: in this case report, we took data from the patient number 7
